# Supplementary material for: Homoplastic microinversions and the avian tree of life
Source: BMC Evol Biol. 2011 May 25;11:141. doi: 10.1186/1471-2148-11-141 (PMC3123225; doi:10.1186/1471-2148-11-141)
Supplement: Additional file 1 — Taxon list. List of the taxa used for this analysis and the accession numbers for the novel CLTCL1 sequences collected for this study, in Microsoft Excel format. [file 1471-2148-11-141-S1.XLS]

## Sheet: Table S1
Table S1. Taxa used for this analysis and accession numbers of the CLTCL1 sequences.
Species name	NCBI Taxon Identifier	Common name	Clade	Museum or Zoo	Catalog or Collection #	Collection Locality	Collector	CLTCL1 accession number	Source of CLTCL1 sequence
Acanthisitta chloris	57068	Rifleman	Passeriformes	MVZ	No voucher	New Zealand	C. Sibley collection (#1023)	JF496920	1
Aegotheles (Euaegotheles) insignis	671282	Feline Owlet-nightjar	Cypselomorphae	KUMNH	95997	Papua New Guinea	---	---
Aerodramus vanikorensis	243317	Uniform Swiftlet	Cypselomorphae	USNM	608672	Papua New Guinea	J. P. Angle & B. M.	JF496921	1
Alcedo leucogaster	325337	White-bellied Kingfisher	Coraciiformes	FMNH	429397	Central African Republic	D. E. Willard	---
Alectura lathami	81907	Australian Brush-turkey	Galliformes	USNM	612658	Australia	V. Davies	JF496922	1
Alisterus scapularis	458117	Australian King Parrot	Psittaciformes	USNM	612684	Australia	A. Hiller	JF496923	1
Anas platyrhynchos	8839	Mallard	Anseriformes	FMNH	398624	Illinois, USA	T. Valentino	EU805796	2
Anhinga anhinga	56067	Anhinga	"core waterbirds"	USNM	622528	Florida, USA	M. E. Kennedy	EU302749	3
Anser erythropus	132586	Lesser White-fronted Goose	Anseriformes	LSUMNS	19457	Captive	---	EU302750	3
Anseranas semipalmata	8851	Magpie Goose	Anseriformes	USNM	621019	Captive	---	JF496924	1
Apteryx australis	8822	Southern Brown Kiwi	Palaeognathae	LSUMNS	8606	Captive	---	EU805794	2
Aramus guarauna	54356	Limpkin	"core Gruiformes"	FMNH	385742	Florida, USA	---	JF496925	1
Ardea herodias	56072	Great Blue Heron	"core waterbirds"	FMNH	385673	Florida, USA	---	JF496926	1
Arenaria interpres	54971	Ruddy Turnstone	Charadriiformes	USNM	607650	Panama	T. J. Parsons	EU302751	3
Aythya americana	30385	Redhead	Anseriformes	LSUMNS	2651	USA	D. L. Dittman	EU302752	3
Balaeniceps rex	33584	Shoebill	"core waterbirds"	LSUMNS	13372	Captive	---	JF496927	1
Batrachostomus septimus	382305	Philippine Frogmouth	Cypselomorphae	FMNH	429205	Philippines	---	JF496928	1
Biziura lobata	45648	Musk Duck	Anseriformes	ANWC	50099	Australia	---	JF496929	1
Bombycilla garrulus	125297	Bohemian Waxwing	Passeriformes	USNM	621231	Russia (USSR)	A. B. Sokolov	JF496930	1
Brachypteracias squamigera	188337	Scaly Ground-roller	Coraciiformes	FMNH	384758	Madagascar	S. M. Goodman	JF496931	1
Bucco macrodactylus	458186	Chestnut-capped Puffbird	Piciformes	FMNH	433243	Peru	T. Pequeno	JF496932	1
Bucorvus abyssinicus	153643	Abyssinian Ground-hornbill	Bucerotiformes	SFZG	201050	Captive (live blood)	San Francisco Zoological Garden	JF496933	1
Burhinus bistriatus	240201	Double-striped Thick-knee	Charadriiformes	FMNH	389169	Brazil	D. F. Stotz	JF496934	1
Buteo jamaicensis	56263	Red-tailed Hawk	Accipitridae	LSUMNS	33264	Louisiana, USA	---	EU302753	3
Cacatua sulphurea	141271	Yellow-crested Cockatoo	Psittaciformes	USNM	542225	Captive	---	JF496935	1
Capito niger	91789	Black-spotted Barbet	Piciformes	KUMNH	88938	Guyana	M. B. Robbins	---
Caprimulgus longirostris	48285	Band-winged Nightjar	Cypselomorphae	LSUMNS	32361	Peru	D. G. Christian	EU302754	3
Cariama cristata	54380	Red-legged Seriema	Cariamidae	LSUMNS	8656	Captive	---	JF496936	1
Casuarius casuarius	8787	Southern Cassowary	Palaeognathae	LSUMNS	10202	Captive	P. P. Marra	EU805795	2
Cathartes aura	43455	Turkey Vulture	Cathartidae	USNM	625337	Guyana	B. K. Schmidt	JF496937	1
Centropus viridis	121388	Philippine Coucal	Cuculiformes	USNM	607313	Philippines	C. A. Ross & R. W. Dickerman	JF496938	1
Chalcopsitta cardinalis	176062	Cardinal Lory	Psittaciformes	UWBM	76322	Solomon Islands	C. E. Smith	JF496939	1
Charadrius vociferus	50402	Killdeer	Charadriiformes	FMNH	430574	Wisconsin, USA	Bay Beach Wildlife Sanctuary	---
Chauna torquata	30388	Southern Screamer	Anseriformes	USNM	614546	Argentina	J. P. Angle	JF496940	1
Choriotis (Ardeotis) kori	89386	Kori Bustard	Otididae	FMNH	380020	Tanzania	Northland Wildlife	JF496941	1
Ciconia ciconia	8928	White Stork	"core waterbirds"	KUMNH	90088	---	---	EU302755	3
Climacteris erythrops	254447	Red-browed Treecreeper	Passeriformes	ANWC	46255	Australia	---	JF496942	1
Coccyzus americanus	33603	Yellow-billed Cuckoo	Cuculiformes	USNM	626461	Florida, USA	C. A. Gebhard	EU302756	3
Cochlearius cochlearius	110676	Boat-billed Heron	"core waterbirds"	USNM	621016	Captive	---	JF496943	1
Colibri coruscans	214663	Sparkling Violetear	Cypselomorphae	LSUMNS	5574	Peru	T. J. Davis	EU302757	3
Colinus cristatus	114915	Crested Bobwhite	Galliformes	USNM	626183	---	---	JF496944	1
Colius colius	57410	White-backed Mousebird	Coliiformes	USNM	622447	Captive	---	EU302758	3
Columba livia	8932	Rock Dove (Pigeon)	Columbiformes	FMNH	428785	Wisconsin, USA	Bay Beach Wildlife Sanctuary	EU302759	3
Columbina passerina	111974	Common Ground Dove	Columbiformes	USNM	626037	Guyana	C. M. Milensky	JF496945	1
Coracias caudata	56292	Lilac-breasted Roller	Coraciiformes	USNM	621662	Captive	---	JF496946	1
Corvus corone	30422	Carrion Crow	Passeriformes	USNM	621224	Russi	B. K. Schmidt	EU302760	3
Corythaeola cristata	103954	Great Blue Turaco	Musophagiformes	FMNH	357942	Brundi	P. K. Austin & J. C. Kerbis	JF496947	1
Coturnix coturnix	9091	Common Quail	Galliformes	USNM	621265	United Kingdom	T. West	EU302761	3
Coua cristata	121393	Crested Coua	Cuculiformes	FMNH	352800	Madagasca	S. M. Goodman	JF496948	1
Crax alector	84985	Black Curassow	Galliformes	USNM	625104	Guyana	C. M. Milensky	EU302762	3
Crotophaga sulcirostris	33598	Groove-billed Ani	Cuculiformes	USNM	607659	Panama	C. Smith	JF496949	1
Crypturellus soui	458187	Little Tinamou	Palaeognathae	USNM	586295	Guyana	K. S. Bostwick	JF496950	1
Cuculus canorus	55661	Common Cuckoo	Cuculiformes	USNM	621533	Mongolia	D. A. Banin	JF496951	1
Daptrius ater	56348	Black Caracara	Falconidae	KUMNH	88118	Guyana	C. M. Milensky	JF496952	1
Dendrocolaptes certhia	190289	Amazonian Barred-woodcreeper	Passeriformes	KUMNH	88158	Guyana	M. B. Robbins	JF496953	1
Diomedea (Phoebastria) nigripes	54021	Black-footed Albatross	Procellariiformes	USNM	622480	USA	B. Callahan	JF496954	1
Dromaius novaehollandiae	8790	Emu	Palaeognathae	LSUMNS	5895	Captive	S. M. Lanyon	EU302763	3
Dromas ardeola	458190	Crab Plover	Charadriiformes	MVZ	No voucher	---	C. Sibley collection (#799)	JF496955	1
Dryocopus pileatus	51359	Pileated Woodpecker	Piciformes	LSUMNS	20929	Louisiana, USA	T. S. Sillett	EU302764	3
Eudocimus albus	371913	American White Ibis	"core waterbirds"	FMNH	387623	Florida, USA	---	JF496956	1
Eudromia elegans	8805	Elegant Crested Tinamou	Palaeognathae	LSUMNS	5893	Captive	D. L. Dittmann	EU302765	3
Eudyptula minor	37083	Little Penguin	Sphenisciformes	MV	I224	Australia	-	EU302766	3
Eupodotis ruficrista	458191	Red-crested Bustard	Otididae	MBM	8090	South Africa	J. Klicka	JF496957	1
Eurostopodus macrotis	135169	Great Eared-nightjar	Cypselomorphae	USNM	607328	Philippines	R. W. Dickerman et al.	JF496958	1
Eurypyga helias	54383	Sunbittern	Kagu-Sunbittern	USNM	586303	Guyana	M. J. Braun	EU302767	3
Falco mexicanus	279964	Prairie Falcon	Falconidae	MSB	103400	New Mexico, USA	---	EU302768	3
Fregata magnificens	37042	Magnificent Frigatebird	"core waterbirds"	USNM	613348	Panama	S. L. Olson	EU302769	3
Fringilla montifringilla	36255	Brambling	Passeriformes	USNM	586194	Russia (USSR)	C. S. Wood	JF496959	1
Galbula albirostris	458192	Yellow-billed Jacamar	Piciformes	USNM	609136	Guyana	M. J. Braun	JF496960	1
Gallus gallus	9031	Red Junglefowl (Chicken)	Galliformes	LSUMNS	19436	Captive	D. L. Dittmann	EU302770	3
Gampsonyx swainsonii	56285	Pearl Kite	Accipitridae	LSUMNS	5174	Peru	S. W. Cardiff	JF496961	1
Gavia immer	37039	Common Loon	Gaviiformes	FMNH	363266	Minnesota, USA	Minnesota DNR	---
Geococcyx californianus	8947	Greater Roadrunner	Cuculiformes	USNM	621303	USA	P. S. Crossin	---
Geotrygon montana	115651	Ruddy Quail-Dove	Columbiformes	KUMNH	88129	Guyana	N. Rice	JF496962	1
Grallaria varia	117165	Variegated Antpitta	Passeriformes	USNM	625538	Guyana	M. J. Braun	JF496963	1
Grus canadensis	40820	Sandhill Crane	"core Gruiformes"	USNM	621384	Captive	---	JF496964	1
Haematopus palliatus	279960	American Oystercatcher	Charadriiformes	LSUMNS	163409?	---	---	EU302771	3
Heliornis fulica	54369	Sungrebe (American Finfoot)	"core Gruiformes"	FMNH	391998	Brazil	J. Haffer	JF496965	1
Hemiprocne mystacea	46510	Moustached Treeswift	Cypselomorphae	UWBM	68087	Solomon Islands	L. K. Wang	JF496966	1
Herpetotheres cachinnans	56343	Laughing Falcon	Falconidae	USNM	612262	Panama	---	JF496967	1
Himantornis haematopus	458194	Nkulengu Rail	"core Gruiformes"	ZMUC	No voucher	Ghana	L. Holbech & J. Fjeldsa	JF496968	1
Indicator maculatus	545262	Spotted Honeyguide	Piciformes	FMNH	429419	Central African Republic	D. E. Willard	JF496969	1
Jacana jacana	54508	Wattled Jacana	Charadriiformes	LSUMNS	7288	Peru	T. C. Maxwell	---
Larus marinus	8912	Great Black-backed Gull	Charadriiformes	FMNH	385745	Florida, USA	---	JF496970	1
Leptosomus discolor	188344	Cuckoo Roller (Courol)	Leptosomatidae	FMNH	434672	Madagascar	T. S. Schulenberg	JF496971	1
Malacorhynchus membranaceus	45646	Pink-eared Duck	Anseriformes	LSUMNS	29875	Captive	D. L. Dittmann	JF496972	1
Malurus melanocephalus	175006	Red-backed Fairywren	Passeriformes	ANWC	29907	Australia	---	JF496973	1
Megalaima virens	219518	Great Barbet	Piciformes	LSUMNS	20788	Captive	S. W. Cardiff	JF496974	1
Megapodius eremita	81904	Melanesian Megapode	Galliformes	MV	KNG16	Australia	---	JF496975	1
Menura novaehollandiae	47692	Superb Lyrebird	Passeriformes	ANWC	42757	Australia	---	JF496976	1
Merops nubicus	57421	Northern Carmine Bee-eater	Coraciiformes	AMNH	9269*	Captive	P. R. Sweet	JF496977	1
Mesitornis unicolor	54374	Brown Mesite	Mesitornithidae	FMNH	345610	Madagascar	S. M. Goodman	EU302772	3
Micrastur semitorquatus	56334	Collared Forest-falcon	Falconidae	LSUMNS	11298	Peru	D. C. Schmitt	JF496978	1
Micropsitta finschii	57423	Finsch's Pygmy Parrot	Psittaciformes	USNM	615016	Papua New Guinea	J. P. Angle & B. M. Beehler	JF496979	1
Mionectes macconnelli	254557	McConnell's Flycatcher	Passeriformes	USNM	586411	Guyana	R. T. Brumfield	JF496980	1
Momotus momota	57426	Blue-crowned Motmot	Coraciiformes	USNM	609134	Guyana	M. J. Braun	JF496981	1
Monias benschi	399593	Subdesert Mesite	Mesitornithidae	FMNH	438526	Madagascar	M. J. Raherilalao	---
Morus bassanus	37578	Northern Gannet	"core waterbirds"	LSUMNS	23898	Louisiana, USA	D. L. Dittmann	JF496982	1
Nothoprocta perdicaria	30464	Chilean Tinamou	Palaeognathae	LSUMNS	23841	Captive	D. L. Dittmann	EU302773	3
Numida meleagris	8996	Helmeted Guineafowl	Galliformes	FMNH	384667	Madagascar	S. M. Goodman	EU302774	3
Nyctibius bracteatus	48426	Rufous Potoo	Cypselomorphae	LSUMNS	4509	Peru	S. W. Cardiff	---
Nyctibius grandis	48427	Great Potoo	Cypselomorphae	LSUMNS	15415	Bolivia	J. M. Bates	JF496983	1
Oceanites oceanicus	79653	Wilson's Storm-petrel	Procellariiformes	LSUMNS	37197	Louisiana, USA	D. L. Dittmann	JF496984	1
Oceanodroma tethys	79633	Wedge-rumped Storm-petrel	Procellariiformes	USNM	613258	Pacific Ocean	L. Spear	JF496985	1
Opisthocomus hoazin	30419	Hoatzin	Opisthocomidae	LSUMNS	9660	Bolivia	D. C. Schmitt	JF496986	1
Otidiphaps nobilis	187130	Pheasant Pigeon	Columbiformes	USNM	621030	Captive	---	JF496987	1
Oxyura jamaicensis	8884	Ruddy Duck	Anseriformes	FMNH	397634	Wisconsin, USA	Bay Beach Wildlife Sanctuary	JF496988	1
Pandion haliaetus	56262	Osprey	Accipitridae	FMNH	385893	Florida, USA	Archibold Biological Station	EU302775	3
Passer montanus	9160	Eurasian Tree Sparrow	Passeriformes	FMNH	347952	Pakistan	S. M. Goodman & P. Myers	JF496989	1
Pedionomus torquatus	227192	Plains-wanderer	Charadriiformes	ANWC	44673	Australia	---	JF496990	1
Pelecanoides urinatrix	37079	Common Diving-Petrel	Procellariiformes	AMNH	2583*	New Zealand	---	JF496991	1
Pelecanus occidentalis	37043	Brown Pelican	"core waterbirds"	USNM	621489	USA	---	JF496992	1
Phaenicophaeus curvirostris	33595	Chestnut-breasted Malkoha	Cuculiformes	LSUMNS	47001	Malaysia	R. G. Moyle	JF496993	1
Phaethon lepturus	97097	White-tailed Tropicbird	Phaethontidae	LSUMNS	35134	USA	D. L. Dittmann	---
Phaethon rubricauda	57073	Red-tailed Tropicbird	Phaethontidae	FMNH	346042	Micronesia	S. M. Lanyon	JF496994	1
Phaethornis griseogularis	382311	Grey-chinned Hermit	Cypselomorphae	LSUMNS	39763	Peru	J. P. O'Neill	---
Phalacrocorax carbo	9209	Great Cormorant	"core waterbirds"	LSUMNS	45740	Kuwait	J. M. Bishop	EU302776	3
Pharomachrus auriceps	59410	Golden-Headed Quetzal	Trogoniformes	FMNH	433224	Peru	B. J. O'Shea	JF496995	1
Phegornis mitchellii	227179	Diademed Sandpiper-plover	Charadriiformes	LSUMNS	103926	Peru	T. S. Schulenberg	JF496996	1
Phodilus badius	111818	Oriental Bay Owl	Strigiformes	AMNH	10244*	Captive (live blood)	P. R. Sweet	JF496997	1
Phoenicopterus chilensis	117000	Chilean Flamingo	Mirandornithes	USNM	614545	Argentina	J. P. Angle	EU302777	3
Phoeniculus purpureus	113189	Green Wood Hoopoe	Bucerotiformes	LSUMNS	39521	Ghana	B. D. Marks	JF496998	1
Picathartes gymnocephalus	175131	White-necked Rockfowl	Passeriformes	LSUMNS	18002	Captive	D. C. Moyer	---
Pipra (Lepidothrix) coronata	321398	Blue-crowned Manakin	Passeriformes	FMNH	433694	Peru	D. F. Stotz	JF496999	1
Pitta guajana	265622	Banded Pitta	Passeriformes	LSUMNS	36368	Malaysia	R. G. Moyle	JF497000	1
Platycercus elegans	269190	Crimson Rosella	Psittaciformes	USNM	612685	Australia	D. Davidson	JF497001	1
Ploceus cucullatus	135448	Village Weaver	Passeriformes	FMNH	429881	Democratic Republic of Congo	J. M. Bates	JF497002	1
Podargus strigoides	8905	Tawny Frogmouth	Cypselomorphae	USNM	612702	Australia	F. Smith & T. Smith	EU302778	3
Podiceps auritus	37050	Horned Grebe	Mirandornithes	LSUMNS	19296	Florida, USA	A. Chapman-Kofron	JF497003	1
Psittacula alexandri	232635	Red-breasted parakeet	Psittaciformes	LSUMNS	36555	Captive	D. L. Dittmann	JF497004	1
Psittacus erithacus	57247	African Grey Parrot	Psittaciformes	FMNH	363153	Tanzania	Birds Haven	JF497005	1
Psophia crepitans	54359	Grey-winged Trumpeter	"core Gruiformes"	USNM	621709	Guyana	M. J. Braun	EU302779	3
Pterocles namaqua	216825	Namaqua Sandgrouse	Pteroclididae	---	No voucher	Republic of South Africa	---	---
Puffinus griseus	37052	Sooty Shearwater	Procellariiformes	USNM	613236	Pacific Ocean	L. Spear	JF497006	1
Rallus limicola	156759	Virginia Rail	"core Gruiformes"	FMNH	380034	Illinois, USA	D. E. Willard	EU302780	3
Regulus calendula	73321	Ruby-crowned Kinglet	Passeriformes	USNM	601728	USA	P. R. Windler	---
Rhea americana	8797	Greater Rhea	Palaeognathae	USNM	541231	Captive	---	EU302781	3
Rhynochetos jubatus	54386	Kagu	Kagu-Sunbittern	FLMNH	42714	Captive	---	EU302782	3
Rollulus rouloul	30405	Crested Wood-partridge	Galliformes	LSUMNS	24971	Captive	D. L. Dittmann	JF497007	1
Rostratula benghalensis	118793	Greater Painted Snipe	Charadriiformes	FMNH	358283	Philippines	T. P. Gnoske	JF497008	1
Sagittarius serpentarius	56258	Secretarybird	Accipitridae	USNM	621021	Captive	---	JF497009	1
Sapayoa aenigma	239371	Broad-billed Sapayoa	Passeriformes	LSUMNS	2333	Panama	S. M. Lanyon	JF497010	1
Sarcoramphus papa	43583	King Vulture	Cathartidae	USNM	623238	Captive	C. M. Milensky	JF497011	1
Sarothrura elegans	156766	Buff-spotted Flufftail	"core Gruiformes"	FMNH	346189	Burundi	J. C. Kerbis & A. J. Fisher	JF497012	1
Scopus umbretta	33581	Hamerkop	"core waterbirds"	LSUMNS	28330	Captive	D. L. Dittmann	JF497013	1
Scytalopus magellanicus	9169	Magellanic Tapaculo	Passeriformes	LSUMNS	8346	Peru	---	JF497014	1
Smithornis rufolateralis	137762	Rufous-sided Broadbill	Passeriformes	FMNH	429425	Central African Republic	D. E. Willard	EU302783	3
Speotyto (Athene) cunicularia	194338	Burrowing Owl	Strigiformes	FMNH	396871	Florida, USA	---	EU302784	3
Steatornis caripensis	48435	Oilbird	Cypselomorphae	LSUMNS	32579	Peru	C. C. Witt	JF497015	1
Streptoprocne zonaris	46505	White-collared Swift	Cypselomorphae	USNM	626065	Guyana	C. M. Milensky	EU302785	3
Strix occidentalis	201991	Spotted Owl	Strigiformes	USNM	608652	USA	R. W. Skaggs	JF497016	1
Struthio camelus	8801	Ostrich	Palaeognathae	LSUMNS	1526	Captive	D. L. Dittmann	EU302786	3
Sylvia nana	175014	Desert Warbler	Passeriformes	USNM	586676	Mongolia	B. K. Schmidt	JF497017	1
Syrrhaptes paradoxus	302527	Pallas's Sandgrouse	Pteroclididae	USNM	586725	Mongolia	B. Shagdarsuren	JF497018	1
Tauraco erythrolophus	121530	Red-crested Turaco	Musophagiformes	LSUMNS	5354	Captive	D. L. Dittmann	EU302787	3
Thamnophilus nigrocinereus	175015	Blackish-grey Antshrike	Passeriformes	LSUMNS	20234	Brazil	M. Cohn-Haft	JF497019	1
Thinocorus orbignyianus	161742	Grey-breasted Seedsnipe	Charadriiformes	USNM	616270	Argentina	B. K. Schmidt	JF497020	1
Tinamus guttatus	94827	White-throated Tinamou	Palaeognathae	FMNH	389673	Brazil	B. D. Patterson	EU302788	3
Tockus camurus	458195	Red-billed Dwarf Hornbill	Bucerotiformes	USNM	616704	Gabon	B. K. Schmidt	---
Todus angustirostris	176936	Narrow-billed Tody	Coraciiformes	AMNH	6949*	Dominican Republic	N. K. Klein	---
Treron vernans	115702	Pink-necked Green-pigeon	Columbiformes	LSUMNS	47229	Malaysia	F. H. Sheldon	EU302789	3
Trogon personatus	57437	Masked Trogon	Trogoniformes	LSUMNS	7644	Peru	G. H. Rosenberg	EU302790	3
Turdus falklandii	175017	Austral Thrush	Passeriformes	AMNH	10421*	Argentina	P. R. Sweet	JF497021	1
Turnix sylvatica	9248	Kurrichane Buttonquail	Charadriiformes	AMNH	5860*	Republic of South Africa	J. G. Groth	JF497022	1
Tyrannus tyrannus	43165	Eastern Kingbird	Passeriformes	USNM	586080	USA	B. K. Schmidt	JF497023	1
Tyto alba	56313	Barn Owl	Strigiformes	LSUMNS	19295	Louisiana, USA	J. M. Bates	JF497024	1
Upupa epops	57439	Hoopoe	Bucerotiformes	USNM	586147	Russia (USSR)	A. Vanushkin	JF497025	1
Urocolius indicus	458196	Red-faced Mousebird	Coliiformes	LSUMNS	34225	South Africa	R. G. Moyle	JF497026	1
Vidua chalybeata	81927	Village Indigobird	Passeriformes	LSUMNS	39547	Ghana	B. D. Marks	EU302791	3
