# Supplementary material for: Homoplastic microinversions and the avian tree of life
Source: BMC Evol Biol. 2011 May 25;11:141. doi: 10.1186/1471-2148-11-141 (PMC3123225; doi:10.1186/1471-2148-11-141)
Supplement: Additional file 3 — Details of a microinversion search. An example of a microinversion search (of TPM1 intron 6) is presented along with a description of the search algorithm using pseudocode, in Microsoft Excel format. [file 1471-2148-11-141-S3.XLS]

## Sheet: Sheet1
Taxon 1	Taxon 2	Taxon 1 First nucleotide	Taxon 1 Last nucleotide	Taxon 2 First nucleotide	Taxon 2 Last nucleotide	E-value	Overlap?
-----------	-----------	-----------	-----------	-----------	-----------	-----------	-----------
Trogon	Pharomachrus	335	362	333	360	5e-11	1
Trogon	Geotrygon	335	363	332	360	3e-09	1
Trogon	Cathartes	335	358	338	360	1e-08	1
Trogon	Sarcoramphus	335	358	338	360	1e-08	1
Trogon	Aramus	335	357	339	360	4e-08	1
Trogon	Brachypteracias	335	357	339	360	4e-08	1
Trogon	Burhinus	335	357	339	360	4e-08	1
Trogon	Cacatua	335	357	339	360	4e-08	1
Trogon	Charadrius	335	357	339	360	4e-08	1
Trogon	Ciconia	335	357	339	360	4e-08	1
Trogon	Cochlearius	335	357	339	360	4e-08	1
Trogon	Eudocimus	335	357	339	360	4e-08	1
Trogon	Gavia	335	357	339	360	4e-08	1
Trogon	Grus	335	357	339	360	4e-08	1
Trogon	Heliornis	335	357	339	360	4e-08	1
Trogon	Indicator	335	357	339	360	4e-08	1
Trogon	Larus	335	357	339	360	4e-08	1
Trogon	Megalaima	335	357	339	360	4e-08	1
Trogon	Nyctibius_br	335	357	339	360	4e-08	1
Trogon	Oceanites	335	357	339	360	4e-08	1
Trogon	Oceanodroma	335	357	339	360	4e-08	1
Trogon	Phoenicopterus	335	357	339	360	4e-08	1
Trogon	Psittacus	335	357	339	360	4e-08	1
Trogon	Puffinus	335	357	339	360	4e-08	1
Trogon	Rostratula	335	357	339	360	4e-08	1
Trogon	Scopus	335	357	339	360	4e-08	1
Turnix	Trogon	339	360	335	357	4e-08	1
Trogon	Colinus	335	356	340	360	2e-07	1
Trogon	Eurypyga	335	356	340	360	2e-07	1
Trogon	Podargus	336	357	339	359	2e-07	1
Trogon	Buteo	335	355	341	360	7e-07	1
Trogon	Sarothrura	335	355	341	360	7e-07	1
Trogon	Chalcopsitta	335	362	333	360	3e-06	1
Trogon	Dryocopus	335	354	342	360	3e-06	1
Trogon	Falco	335	362	333	360	3e-06	1
Trogon	Opisthocomus	339	357	339	357	3e-06	1
Trogon	Pandion	335	362	333	360	3e-06	1
Trogon	Pitta	335	362	333	360	3e-06	1
Trogon	Steatornis	339	357	339	357	3e-06	1
Trogon	Arenaria	335	357	339	360	1e-05	1
Trogon	Balaeniceps	335	353	343	360	1e-05	1
Trogon	Bucco	335	357	339	360	1e-05	1
Trogon	Caprimulgus	335	357	339	360	1e-05	1
Trogon	Cariama	335	357	339	360	1e-05	1
Trogon	Colius	335	357	339	360	1e-05	1
Trogon	Coracias	335	353	343	360	1e-05	1
Trogon	Corythaeola	335	357	339	360	1e-05	1
Trogon	Daptrius	335	357	339	360	1e-05	1
Trogon	Fregata	335	357	339	360	1e-05	1
Trogon	Geococcyx	335	353	343	360	1e-05	1
Trogon	Haematopus	335	357	339	360	1e-05	1
Trogon	Leptosomus	335	353	343	360	1e-05	1
Trogon	Mesitornis	335	357	339	360	1e-05	1
Trogon	Monias	335	357	339	360	1e-05	1
Trogon	Morus	335	357	339	360	1e-05	1
Trogon	Nyctibius_gr	335	357	339	360	1e-05	1
Trogon	Otidiphaps	335	353	343	360	1e-05	1
Trogon	Pedionomus	335	357	339	360	1e-05	1
Trogon	Podiceps	335	357	339	360	1e-05	1
Trogon	Pterocles	335	357	339	360	1e-05	1
Trogon	Speotyto	335	357	339	360	1e-05	1
Trogon	Syrrhaptes	335	357	339	360	1e-05	1
Trogon	Thinocorus	335	357	339	360	1e-05	1
Urocolius	Trogon	339	360	335	357	1e-05	1
Trogon	Anas	335	356	340	360	4e-05	1
Trogon	Anser	335	356	340	360	4e-05	1
Trogon	Aythya	335	356	340	360	4e-05	1
Trogon	Chauna	335	356	340	360	4e-05	1
Trogon	Eupodotis	335	352	344	360	4e-05	1
Trogon	Eurostopodus	341	357	339	355	4e-05	1
Trogon	Gallus	335	356	340	360	4e-05	1
Trogon	Hemiprocne	336	357	339	359	4e-05	1
Trogon	Malacorhynchus	335	356	340	360	4e-05	1
Trogon	Megapodius	335	356	340	360	4e-05	1
Trogon	Numida	335	356	340	360	4e-05	1
Trogon	Oxyura	335	356	340	360	4e-05	1
Trogon	Phaethon_le	336	357	339	359	4e-05	1
Trogon	Phaethon_ru	336	357	339	359	4e-05	1
Trogon	Platycercus	335	356	340	360	4e-05	1
Trogon	Streptoprocne	336	357	339	359	4e-05	1
Hemiprocne	Colibri	388	407	380	407	0.0002	1
Streptoprocne	Colibri	388	407	380	407	0.0002	1
Streptoprocne	Hemiprocne	388	407	388	407	0.0002	1
Trogon	Coturnix	335	355	341	360	0.0002	1
Trogon	Crax	335	355	341	360	0.0002	1
Trogon	Dendrocolaptes	335	355	341	360	0.0002	1
Trogon	Grallaria	335	355	341	360	0.0002	1
Trogon	Malurus	335	355	341	360	0.0002	1
Trogon	Phoeniculus	335	355	341	360	0.0002	1
Trogon	Sapayoa	335	355	341	360	0.0002	1
Trogon	Tauraco	335	349	346	360	0.0007	1
Nothoprocta	Colibri	390	407	380	404	0.002	1
Nothoprocta	Hemiprocne	390	407	388	404	0.002	1
Streptoprocne	Nothoprocta	388	404	390	407	0.003	1
Trogon	Alectura	335	348	347	360	0.003	1
Trogon	Alisterus	335	357	339	360	0.003	1
Trogon	Anseranas	335	348	347	360	0.003	1
Trogon	Centropus	335	348	347	360	0.003	1
Trogon	Coccyzus	335	348	347	360	0.003	1
Trogon	Crotophaga	335	353	343	360	0.003	1
Trogon	Cuculus	335	348	347	360	0.003	1
Trogon	Micropsitta	344	357	339	353	0.003	1
Trogon	Psophia	335	357	339	360	0.003	1
Trogon	Thamnophilus	335	353	343	360	0.003	1
Colius	Aramus	273	284	250	280	0.01	1
Coracias	Colius	250	280	273	284	0.01	1
Trogon	Aegotheles	336	348	347	359	0.01	1
Trogon	Aerodramus	336	357	339	359	0.01	1
Trogon	Choriotis	335	352	344	360	0.01	1
Trogon	Corvus	343	355	341	353	0.01	1
Trogon	Rhynochetos	344	356	340	352	0.01	1
Trogon	Tockus	335	352	344	360	0.01	1
Urocolius	Aramus	273	284	250	280	0.01	1
Urocolius	Coracias	273	284	250	280	0.01	1
Colibri	Aerodramus	380	402	392	407	0.039	1
Hemiprocne	Aerodramus	388	402	392	407	0.039	1
Streptoprocne	Aerodramus	388	402	392	407	0.039	1
Trogon	Treron	342	353	343	354	0.04	1
Trogon	Fringilla	335	355	341	360	0.041	1
Trogon	Herpetotheres	335	355	341	360	0.041	1
Trogon	Menura	335	355	341	360	0.041	1
Trogon	Micrastur	335	355	341	360	0.041	1
Trogon	Passer	335	355	341	360	0.041	1
Trogon	Pelecanus	346	357	339	349	0.041	1
Trogon	Regulus	335	355	341	360	0.041	1
Trogon	Sylvia	335	355	341	360	0.041	1
Menura	Heliornis	213	229	403	418	0.0006	0
Podiceps	Menura	403	418	213	229	0.0006	0
Steatornis	Menura	403	418	213	229	0.0007	0
Dendrocolaptes	Centropus	394	417	215	239	0.003	0
Turdus	Centropus	394	417	215	239	0.003	0
Pedionomus	Dendrocolaptes	223	234	397	411	0.01	0
Heliornis	Choriotis	365	377	80	92	0.038	0
Dryocopus	Anseranas	212	229	403	419	0.039	0
Dryocopus	Dendrocolaptes	213	230	401	418	0.039	0
Heliornis	Eupodotis	365	377	80	92	0.039	0
Oceanites	Mionectes	195	205	59	72	0.039	0
Pedionomus	Dryocopus	402	418	213	230	0.039	0
Ploceus	Anseranas	212	229	403	419	0.039	0
Ploceus	Dendrocolaptes	213	230	401	418	0.039	0
Ploceus	Pedionomus	213	230	402	418	0.039	0
Rostratula	Dryocopus	402	418	213	230	0.039	0
Rostratula	Ploceus	402	418	213	230	0.039	0
Tauraco	Gallus	60	73	232	242	0.039	0
Gallus	Galbula	136	172	58	71	0.04	0
Pitta	Anseranas	212	229	403	419	0.04	0
Pitta	Dendrocolaptes	213	230	401	418	0.04	0
Pitta	Pedionomus	213	230	402	418	0.04	0
Rostratula	Pitta	402	418	213	230	0.04	0
Sapayoa	Anseranas	212	229	403	419	0.04	0
Sapayoa	Dendrocolaptes	213	230	401	418	0.04	0
Tauraco	Colinus	60	73	232	242	0.04	0
Tauraco	Numida	60	73	232	242	0.04	0
Turdus	Anseranas	212	229	403	419	0.04	0
Turdus	Dendrocolaptes	213	230	401	418	0.04	0
Turdus	Rostratula	213	230	402	418	0.04	0
Tyrannus	Anseranas	212	229	403	419	0.04	0
Tyrannus	Dendrocolaptes	213	230	401	418	0.04	0
Tyrannus	Pedionomus	213	230	402	418	0.04	0
Tyrannus	Rostratula	213	230	402	418	0.04	0
Vidua	Anseranas	212	229	403	419	0.04	0
Corvus	Anseranas	212	229	403	419	0.041	0
Dendrocolaptes	Anseranas	212	229	403	419	0.041	0
Dendrocolaptes	Corvus	401	418	213	230	0.041	0
Eurostopodus	Brachypteracias	56	67	175	187	0.041	0
Fregata	Anseranas	212	229	403	419	0.041	0
Fregata	Dendrocolaptes	213	230	401	418	0.041	0
Fringilla	Anseranas	212	229	403	419	0.041	0
Fringilla	Dendrocolaptes	213	230	401	418	0.041	0
Grallaria	Anseranas	212	229	403	419	0.041	0
Grallaria	Dendrocolaptes	213	230	401	418	0.041	0
Indicator	Dendrocolaptes	213	230	401	418	0.041	0
Indicator	Dendrocolaptes	210	223	122	135	0.041	0
Malurus	Anseranas	212	229	403	419	0.041	0
Malurus	Dendrocolaptes	213	230	401	418	0.041	0
Megalaima	Anseranas	212	229	403	419	0.041	0
Megalaima	Dendrocolaptes	213	230	401	418	0.041	0
Menura	Anseranas	212	229	403	419	0.041	0
Menura	Dendrocolaptes	213	230	401	418	0.041	0
Mionectes	Anseranas	212	229	403	419	0.041	0
Mionectes	Dendrocolaptes	213	230	401	418	0.041	0
Passer	Anseranas	212	229	403	419	0.041	0
Passer	Dendrocolaptes	213	230	401	418	0.041	0
Pedionomus	Dendrocolaptes	402	418	213	230	0.041	0
Pedionomus	Fregata	402	418	213	230	0.041	0
Pedionomus	Fringilla	402	418	213	230	0.041	0
Pedionomus	Grallaria	402	418	213	230	0.041	0
Pedionomus	Indicator	402	418	213	230	0.041	0
Pedionomus	Malurus	402	418	213	230	0.041	0
Pedionomus	Megalaima	402	418	213	230	0.041	0
Pedionomus	Menura	402	418	213	230	0.041	0
Pedionomus	Mionectes	402	418	213	230	0.041	0
Pedionomus	Passer	402	418	213	230	0.041	0
Phodilus	Corvus	339	349	233	243	0.041	0
Picathartes	Anseranas	212	229	403	419	0.041	0
Picathartes	Dendrocolaptes	213	230	401	418	0.041	0
Picathartes	Pedionomus	213	230	402	418	0.041	0
Picathartes	Pedionomus	233	243	339	349	0.041	0
Picathartes	Phodilus	233	243	339	349	0.041	0
Pipra	Anseranas	212	229	403	419	0.041	0
Pipra	Dendrocolaptes	213	230	401	418	0.041	0
Pipra	Pedionomus	213	230	402	418	0.041	0
Regulus	Anseranas	212	229	403	419	0.041	0
Regulus	Dendrocolaptes	213	230	401	418	0.041	0
Rostratula	Corvus	402	418	213	230	0.041	0
Rostratula	Dendrocolaptes	402	418	213	230	0.041	0
Rostratula	Fregata	402	418	213	230	0.041	0
Rostratula	Fringilla	402	418	213	230	0.041	0
Rostratula	Grallaria	402	418	213	230	0.041	0
Rostratula	Indicator	402	418	213	230	0.041	0
Rostratula	Malurus	402	418	213	230	0.041	0
Rostratula	Megalaima	402	418	213	230	0.041	0
Rostratula	Menura	402	418	213	230	0.041	0
Rostratula	Mionectes	402	418	213	230	0.041	0
Rostratula	Passer	402	418	213	230	0.041	0
Rostratula	Picathartes	402	418	213	230	0.041	0
Rostratula	Pipra	402	418	213	230	0.041	0
Sapayoa	Pedionomus	213	230	402	418	0.041	0
Sapayoa	Rostratula	213	230	402	418	0.041	0
Sylvia	Anseranas	212	229	403	419	0.041	0
Sylvia	Dendrocolaptes	213	230	401	418	0.041	0
Sylvia	Pedionomus	213	230	402	418	0.041	0
Sylvia	Rostratula	213	230	402	418	0.041	0
Thamnophilus	Anseranas	212	229	403	419	0.041	0
Thamnophilus	Dendrocolaptes	213	230	401	418	0.041	0
Thamnophilus	Pedionomus	213	230	402	418	0.041	0
Thamnophilus	Rostratula	213	230	402	418	0.041	0
Turdus	Pedionomus	213	230	402	418	0.041	0
Vidua	Dendrocolaptes	213	230	401	418	0.041	0
Vidua	Pedionomus	213	230	402	418	0.041	0
Vidua	Rostratula	213	230	402	418	0.041	0
Pedionomus	Corvus	339	349	233	243	0.042	0
Pedionomus	Corvus	402	418	213	230	0.042	0
Regulus	Pedionomus	213	230	402	418	0.042	0
Rostratula	Regulus	402	418	213	230	0.042	0
